# Supplementary material for: HBx Promotes Liver Cancer Cells to Escape NK‐92 Cell Attack by Mediating ADAM10 to Enzyme Cut MICA/B Shedding From Cancer Cell Membrane
Source: J Cell Mol Med. 2026 Mar 6;30(5):e71081. doi: 10.1111/jcmm.71081 (PMC12965905; doi:10.1111/jcmm.71081)
Supplement: Supplementary file 2 — Videos S1–S2: High throughput intelligent living cells instrument was applied to observe the attack activity of NK‐92 cells to HepG2 cells. Video S1: HepG2 cells transfected with the control vector and co‐cultured with NK‐92; Video S2: HepG2 cells transfected with HBx overexpression vectors and co‐cultured with NK‐92 cells. The effect of NK‐92 on HepG2 cells was observed for 12 h using a high‐throughput intelligent living‐cell instrument. These results are represent of three repeated experiments. Video S1: http://video.cqdbc.org.cn/mp4/0422/1/. Video S2: http://video.cqdbc.org.cn/mp4/0422/2/. [file JCMM-30-e71081-s002.zip]

Archive with 3 entries (3 files):
- jcmm71081-sup-0002-VideoS1.mp4
- jcmm71081-sup-0003-VideoS2.mp4
- Supplement the descriptions of Videos S1 and S2 with the results.docx
